# Supplementary material for: Prostate cancer classification using 3D deep learning and ultrasound video clips: a multicenter study
Source: Front Oncol. 2025 Jun 27;15:1582035. doi: 10.3389/fonc.2025.1582035 (PMC12245699; doi:10.3389/fonc.2025.1582035)
Supplement: Supplementary file 1 [file DataSheet1.xlsx]

## Sheet: center 1
序号	出生年月	超声号	PSA值	术后病理
10	66	1436605	13.91	腺癌，6
142	81	715890	6.75	腺癌,6
8	74	1426228	390	CA,9
98	77	1431443	7.85	CA,9
211	72	1468588	308.5	CA,9
310	82	628145	43.6	CA,8,9
67	71	1434072	55.23	CA,8
181	87	1460334	125.9	CA,8
346	72	1503973	23.98	CA,8
477	70	1519510	37.73	CA,8
518	79	585561	18.89	CA,8
4	72	1427991	22.7	CA,7
11	68	1201975	10.35	CA,7
57	66	1438137	40.85	CA,7
79	83	737170	8.11	CA,7
92	78	875348	4.46	CA,7
315	68	928347	6.86	CA,7
330	78	525266	6.19	CA,7
485	69	1215310	5.42	CA,7
538	78	844177	15.9	CA,7
560	78	582896	19.04	CA，7
280	71	1483744	22.78	CA,6,7
94	75	979830	10.68	CA,6
185	74	393322	7.75	CA,6
298	69	629925	9.88	CA,6
384	76	1508092	6.83	CA,6
387	79	1509370	16.24	CA,6
433	75	1516234	11.58	CA,6
513	69	1525193	8.07	CA,6
521	78	178042	17.87	CA,6
143	86	1174794	8.32	BPH伴小区基底细胞增生
383	64	1507245	4.74	BPH伴间质细胞增生活跃
113	83	1021216	7.95	BPH,炎症
592	72	1532510	3.2	BPH,炎症
32	67	1422072	10.46	BPH
54	76	1083698	29.26	BPH
81	63	1423229	17.12	BPH
109	66	1434052	6.15	BPH
120	73	1434553	7.8	BPH
254	72	651416	13.85	BPH
333	63	1500609	2.67	BPH
342	69	1501741	7.56	BPH
380	78	1461289	12.07	BPH
381	75	1507763	5.62	BPH
401	77	1127244	8.66	BPH
418	63	1514015	4.13	BPH
427	71	1514994	5.59	BPH
437	70	1516620	4.5	BPH
443	64	1514988	5.56	BPH
462	65	1518217	8.82	BPH
470	76	1363876	6.05	BPH
478	69	470115	5.39	BPH
479	66	965610	5.74	BPH
520	70	1038295	7.07	BPH
523	65	1525339	9.4	BPH
534	62	1527134	5.52	BPH
542	74	749818	10.43	BPH
545	67	1529080	7.59	BPH
551	65	785829	6.88	BPH
580	81	702862	5.81	BPH
590	69	1534863	11.83	BPH

## Sheet: center 2
序号	年龄	超声号	PSA值	术后病理
41	62	1057354	6.93	BPH
49	65	1582383	11.37	BPH
44	74	1578732	10.66	7
5	64	214905	8.96	BPH
7	69	210600	5.8	BPH
8	56	214906	12.9	BPH
19	74	1538981	12.52	BPH
20	67	1537124	5.1	BPH
22	70	401012	6.2	BPH
29	69	1539972	14.14	BPH
30	60	1430249	6.37	BPH
31	67	406934	1.62	BPH
33	65	1540282	4.56	BPH
34	59	759169	9.12	BPH
9	79	219049	40.98	CA，10
3	76	215260	20.93	CA，6
12	72	222971	47	CA，6
21	66	1327146	4.73	CA,6
26	85	1242385	3.88	CA,6
1	80	216349	125.9	CA，7
4	74	219121	6.11	CA，7
10	73	215628	5.73	CA，7
18	71	151920	5.99	CA，7
35	70	1525347	491.4	CA,7
28	86	1298744	708.1	CA,8
6	81	212479	110.8	CA，9
17	76	234353	19.81	CA，9
15	73	226141	6.54	慢性炎
36	70	1572599	39.62	BPH
50	81	1447293	9.57	BPH
48	67	963445	4.86	6
37	65	644300	10.18	BPH

## Sheet: center 3
序号	出生年月	超声号	PSA值	术后病理
2	69	us716360	1	BPH
3	69	us719226	7.23	CA7，8
5	66	us717677	4.94	BPH
6	61	us718314	1.62	BPH
7	75	us718070	7.5	CA7，8
8	63	us718579	6.07	BPH
9	82	US720279	>1000	CA7
10	60	us717875	272.664	CA7，8
11	59	us721598	484	CA7,8,9
12	76	US721737	PSA升高，无具体数值	CA7,8
13	74	US721666	52.9	BPH
14	64	US721208	525	CA7,8,9
15	77	US721935	30.1	CA6,7
16	66	US721209	9.5	BPH
18	81	US720575	415	CA7,8
19	67	US720759	81.9	CA6
20	56	US723308	966	未出
21	81	US722492	3.77	BPH
22	62	us726091	63.31	BPH
23	82	us726822	10.6	CA8,9
24	64	us726826	29.4	BPH
25	70	us725846	5268	CA7,8,9
26	67	us727850	418	CA7,8
27	56	US724516	10..10	BPH
28	85	488923	20.9	CA,9
29	67	1507738	6.09	BPH
30	86	383288	232.4	CA,8
31	65	1153287	11.94	BPH
32	74	1115668	2.42	CA,6
33	83	418224	6.83	CA,7
34	58	1541204	9.3	BPH
35	62	1531991	5.42	BPH
38	54	1422651	4.94	CA,6
39	63	752679	8.04	CA,8
40	75	1006958	7.29	CA,6
41	64	1543031	7.18	BPH
42	81	1137750	25.44	CA,7
43	84	757651	5.68	BPH
44	59	1543068	24.05	CA,8
46	66	1542513	28.72	CA,7
47	70	1231386	5.42	CA,6
48	82	534527	25.95	CA,7
49	67	1544115	21.05	CA,7
52	67	1544757	78.5	CA,7
53	73	1126659	120.5	CA,9
54	87	213147	7.89	BPH
56	68	1237729	14.38	CA,6
57	70	896938	/	CA,6
58	70	1545509	8.32	CA,7
59	68	1408133	1.96	BPH
60	58	1536531	12.81	CA,8
61	72	1304175	10.34	BPH
62	72	1546671	4.44	BPH
63	65	973703	5.28	BPH
65	75	1283293	5.55	CA,8
66	73	1545629	48.76	CA,7
68	80	302406	7.65	BPH
69	57	1548240	3.34	BPH
70	65	749428	7.12	BPH
72	70	1548129	5.81	BPH伴小区间质炎症细胞浸润
75	80	957040	10.79	BPH
76	76	1529705	6.96	BPH
77	68	1543154	7.55	BPH,慢性前列腺炎
78	68	1089989	5.52	BPH
80	64	1550654	19.78	BPH
81	72	692587	2.53	前列腺增生
82	65	1070120	5.79	前列腺外周带右后部条状异常信号影，PI-RADS 2。
83	68	1548981	16.61	前列腺移行带左侧异常信号影，PI-RADS 3。
84	62	1551891	8.57	右侧中央叶结节，PI-RADS 3分，建议穿刺活检。
85	86	1548440	41.53	前列腺移行带右后部异常信号结节，PI-RADS 2.1评分5，建议穿刺活检。
86	88	475427	17.94	前列腺移行带左侧结节灶，PI-RADS 评分5，建议穿刺活检。周围带异常信号影，PI-RADS 评分2分。
88	73	1553729	52.25	前列腺周围带左后部及右侧移行带异常信号，PI-RADS 5。
90	76	544208	8.96	前列腺移行带右前部异常信号结节，PI-RADS综合评分4分
91	58	1344397	3.86	前列腺右侧外周带后部结节灶，PI-RADS 2.1评分4，建议穿刺活检。
92	84	476245	3.83	前列腺下极中央腺体区偏左侧（1点方向）异常信号，PI-RADS 3。
93	72	363311	7.29	前列腺中央腺体异常信号，PI-RADS 3。
94	71	1551983	12.63	前列腺外周带右侧、移行带散在异常信号影，PI-RADS 3分。
95	69	965146	3.89	前列腺左侧移行带异常信号结节，PI-RADS 3分。
96	68	437314	59.742	前列腺穿刺标本：（右上、右中、右下）前列腺腺泡性腺癌，Gleason评分4+4=8，WHO/ISUP分级分组4组）；（左上、左中、左下、左内腺、右内腺）前列腺增生。
97	68	1346912	4.42	（前列腺左上、左下穿刺活检标本）前列腺腺癌（Gleason评分3+4=7分），WHO/ISUP分级分组2组；（前列腺左中穿刺活检标本）前列腺腺癌（Gleason评分3+3=6分），WHO/ISUP分级分组1组；（前列腺左内腺、右上、右中、右下、右内腺穿刺活检标本）前列腺增生。
98	74	1558866	21.56	（前列腺左上、左中穿刺活检标本）前列腺腺癌（Gleason评分3+4=7分），WHO/ISUP分级分组2组；（前列腺左内腺、右上穿刺活检标本）前列腺腺癌（Gleason评分3+3=6分），WHO/ISUP分级分组1组；（前列腺左下、右中、右下、右内腺穿刺活检标本）前列腺增生。
99	72	1565050	15.05	标本类型：前列腺癌根治标本；前列腺腺泡腺癌（Gleason评分3+4=7分，WHO/ISUP分级分组2组），肿瘤浸润至外膜，肿瘤累犯神经，片内未见明确脉管瘤栓；左、右精囊腺组织；左、右输精管切缘、膀胱颈口切缘及前列腺尖部切缘均阴性。
100	78	115776	14.43	前列腺癌根治术切除标本：前列腺腺泡腺癌（Gleason评分3+4=7分，WHO/ISUP分级分组2组），可见神经累犯及局部肿瘤细胞累犯被膜，片内未见明确脉管瘤栓；双侧输精管及精囊腺组织均阴性；前列腺上部近膀胱颈口切缘及前列腺尖部切缘均阴性。
101	62	1565313	56.41	前列腺癌根治术切除标本：前列腺腺泡腺癌（Gleason评分3+4=7分，WHO/ISUP分级分组2组），可见较多神经累犯，部分区肿瘤细胞累犯前列腺被膜，片内未见明确脉管瘤栓；另送“左闭孔”淋巴结1只阴性；双侧输精管及精囊腺组织均阴性；前列腺尖部切缘阴性；另送“膀胱切缘”纤维化间质内见肿瘤成分。
103	84	1306970	6.66	前列腺穿刺标本： “左前、左中、左后、左内腺”前列腺增生组织； “右前、右中、右后、右内腺”前列腺增生组织。
104	86	828815	20.83	前列腺根治切除标本：前列腺腺泡腺癌（Gleason评分3+4=7分，WHO/ISUP分级分组2级），未累犯前列腺被膜，片内未见明确脉管瘤栓及神经累犯；双侧输精管组织及精囊腺组织；前列腺近膀胱颈口切缘及前列腺尖部切缘均阴性；淋巴结2枚均阴性（左闭孔淋巴结1枚，右闭孔淋巴结1枚）。
105	65	1557438	232.8	前列腺穿刺标本： “左上、左中、左下”前列腺腺癌（Gleason评分：4+3=7分，分级分组3组）； “右上、右中、右下、右内腺”前列腺腺癌（Gleason评分：4+3=7分，分级分组3组）； “左内腺”前列腺增生组织。
106	77	348804	12.81	（前列腺癌根治标本）前列腺腺癌（Gleason评分4+3=7分），WHO/ISUP分级分组3组，累犯神经及前列腺被膜，未见明显脉管瘤栓；前列腺上部近膀胱颈口切缘、前列腺尖部切缘均阴性；双侧精囊腺及双侧输精管组织。
107	78	757731	8.15	前列腺穿刺标本： “左上、左中、左下、左内腺、右上、右中、右下、右内腺”前列腺增生。
108	80	1565801	5.08	前列腺穿刺活检： “左上、左内腺”前列腺腺泡腺癌，Gleason评分：4+4=8分，WHO/ISUP分级分组4组； “左中、左下、右上、右中、右下、右内腺”前列腺增生。
109	72	1557952	7.06	（前列腺左上、左中、左下、左内腺、右上、右中、右下、右内腺穿刺）增生前列腺组织。
111	76	911918	5.79	“前列腺电切标本”前列腺增生组织。
112	76	1560857	6.56	（前列腺剜除标本）增生前列腺组织。
113	74	1567265	5.46	前列腺穿刺活检：（左上、左中、左下、右中、右下）前列腺增生症；（左内腺、右上、右内腺）前列腺增生伴肉芽肿性炎。
114	70	1223510	10.02	（前列腺剜除标本）增生前列腺组织伴局灶腺泡上皮增生。
115	90	1012312	8.55	（经尿道激光诱导前列腺切除标本）前列腺增生症。

## Sheet: center 4
序号	年龄	超声号	PSA值	术后病理
1	57	US1407007	8.8	前列腺良性前列腺组织
2	61	US1397778	24.07	前列腺组织伴大量炎细胞浸润
3	69	US1397738	6.36	前列腺组织伴炎细胞浸润
4	69	US1396328	11.9	前列腺组织伴慢性炎细胞浸润及小腺泡增生
5	84	US1406406	3.76	良性前列腺组织，部分间质伴炎细胞浸润
6	69	US1398698	514.22	1、（左1）前列腺腺泡腺癌（Gleason评分：4+3=7分；ISUP分级分组：3），4分区约占90%；瘤荷20%；组织长：0.3-0.8cm；2、（左2）前列腺腺泡腺癌（Gleason评分：4+4=8分；ISUP分级分组：4），可见筛状癌，瘤荷20%；组织长：1.4cm；3、（左3）前列腺腺泡腺癌（Gleason评分：4+3=7分；ISUP分级分组：3），4分区约占95%，并见筛状癌；瘤荷10%；组织长：1.4cm；4、（左4）前列腺腺泡腺癌（Gleason评分：4+3=7分；ISUP分级分组：3），4分区约占90%，并见筛状癌，瘤荷40%；组织长：1.5cm；5、（左5）前列腺腺泡腺癌（Gleason评分：4+4=8分；ISUP分级分组：4），可见筛状癌，瘤荷20%；组织长：0.2-0.9cm；6、（右1）前列腺腺泡腺癌（Gleason评分：4+4=8分；ISUP分级分组：4），可见…
7	67	US1404989	11.37	1、（前列腺穿刺组织，左侧叶1）前列腺腺癌，Gleason分级评分：4+4=8分，分组：4，瘤荷：70%。2、（前列腺穿刺组织，左侧叶2）前列腺腺癌，Gleason分级评分：4+4=8分，分组：4，瘤荷：90%。3、（前列腺穿刺组织，左侧叶3）前列腺腺癌，Gleason分级评分：4+4=8分，分组：4，瘤荷：80%。4、（前列腺穿刺组织，左侧叶4）前列腺腺癌，Gleason分级评分：4+4=8分，分组：4，瘤荷：70%。5、（前列腺穿刺组织，左侧叶5）前列腺腺癌，Gleason分级评分：4+4=8分，分组：4，瘤荷：60%。6、（前列腺穿刺组织，右侧叶2）前列腺腺癌，Gleason分级评分：4+4=8分，分组：4，瘤荷：10%。7、（前列腺穿刺组织，右侧叶3）前列腺腺癌，Gleason分级评分：4+4=8分，分组：4，瘤荷：80%。
8	64	US1405004	21.16	1、（前列腺穿刺组织，左侧叶1）前列腺腺癌，Gleason分级评分：4+4=8分，分组：4，瘤荷：60%。2、（前列腺穿刺组织，左侧叶2）前列腺腺癌，Gleason分级评分：4+4=8分，分组：4，瘤荷：40%。3、（前列腺穿刺组织，左侧叶3）前列腺腺癌，见筛状结构，Gleason分级评分：4+4=8分，分组：4，瘤荷：70%。4、（前列腺穿刺组织，左侧叶4）前列腺腺癌，Gleason分级评分：4+4=8分，分组：4，瘤荷：70%。5、（前列腺穿刺组织，左侧叶5）前列腺腺癌，Gleason分级评分：4+4=8分，分组：4，瘤荷：40%。6、（前列腺穿刺组织，右侧叶1）前列腺腺癌，Gleason分级评分：4+4=8分，分组：4，瘤荷：60%。7、（前列腺穿刺组织，右侧叶2）前列腺腺癌，见神经累犯，Gleason分级评分：4+4=8分，分组：4，瘤荷：60%。
9	69	US1395578	25.26	良性前列腺组织，局部组织慢性炎
10	73	US1398810	249.35	1、（左1）前列腺腺泡腺癌（Gleason评分：5+4=9分，ISUP分级分组 5），瘤荷约90%，组织长：1.5cm；2、（左2）前列腺腺泡腺癌（Gleason评分：5+4=9分，ISUP分级分组 5）伴神经累犯，瘤荷约90%，组织长：1.0cm；3、（左3）前列腺腺泡腺癌（Gleason评分：5+4=9分，ISUP分级分组 5），瘤荷约80%，组织长：1.9cm；4、（左4）前列腺腺泡腺癌（Gleason评分：5+4=9分，ISUP分级分组 5）伴神经累犯，瘤荷约90%，组织长：0.8cm；5、（左5）前列腺腺泡腺癌（Gleason评分：5+4=9分，ISUP分级分组 5），瘤荷约90%，组织长：1.6cm；6、（右1）前列腺腺泡腺癌（Gleason评分：5+5=10分，ISUP分级分组 5），瘤荷约90%，组
11	71	US1400655	7.86	良性前列腺组织，间质伴少量炎细胞浸润。
12	76	US1400619	7.66	1、（前列腺穿刺组织，左侧叶1）前列腺腺癌，Gleason分级评分：4+4=8分，分组：4，瘤荷：20%。2、（前列腺穿刺组织，左侧叶3）前列腺腺癌，Gleason分级评分：4+4=8分，分组：4，瘤荷：40%。3、（前列腺穿刺组织，左侧叶5）前列腺腺癌，Gleason分级评分：4+4=8分，分组：4，瘤荷：20%。4、（前列腺穿刺组织，右侧叶1）前列腺腺癌，Gleason分级评分：4+4=8分，分组：4，瘤荷：15%。5、（前列腺穿刺组织，右侧叶2）前列腺腺癌，Gleason分级评分：4+4=8分，分组：4，瘤荷：30%。6、（前列腺穿刺组织，右侧叶3）前列腺腺癌，Gleason分级评分：4+4=8分，分组：4，瘤荷：20%。7、（前列腺穿刺组织，右侧叶4）前列腺腺癌，Gleason分级评分：4+4=8分，分组：4，瘤荷：25%。
13	69	US1407869	41.5	1、（前列腺穿刺组织，左侧叶2）前列腺腺癌，Gleason分级评分：4+4=8分，分组：4，瘤荷：2%。2、（前列腺穿刺组织，左侧叶3）前列腺腺癌，Gleason分级评分：4+4=8分，分组：4，瘤荷：10%。3、（前列腺穿刺组织，左侧叶4）前列腺腺癌，Gleason分级评分：4+4=8分，分组：4，瘤荷：10%。4、（前列腺穿刺组织，右侧叶2）前列腺腺癌，Gleason分级评分：3+3=6分，分组：1，瘤荷：2%。5、（前列腺穿刺组织，右侧叶3）前列腺腺癌，Gleason分级评分：3+4=7分，分组：2，瘤荷：80%。6、（前列腺穿刺组织，右侧叶4）前列腺腺癌，Gleason分级评分：4+4=8分，分组：4，瘤荷：40%。7、（前列腺穿刺组织，右侧叶5）前列腺腺癌，Gleason分级评分：4+4=8分，分组：4，瘤荷：30%
14	88	USY1060821	13.96	1、（前列腺穿刺，左叶1）Gleason分级评分：Gleason分级评分：3+3=6；分组：1组；肿瘤占比：8%；神经累犯（-）。2、（前列腺穿刺，左叶2）良性前列腺组织，局部组织慢性炎伴中性粒细胞浸润。3、（前列腺穿刺，左叶3）Gleason分级评分：4+3=7；分组：3组；肿瘤占比：5%；神经累犯（+）。4、（前列腺穿刺，左叶4）良性前列腺组织。5、（前列腺穿刺，左叶5）Gleason分级评分：4+4=8；分组：4组；肿瘤占比：20%；神经累犯（-）。6、（前列腺穿刺，右叶1）Gleason分级评分：4+3=7；分组：3组；肿瘤占比：70%；神经累犯（-）。7、（前列腺穿刺，右叶2）Gleason分级评分：4+4=8；分组：4组；肿瘤占比：25%；神经累。
15	78	USY1062794	1.8	前列腺左侧叶1，穿刺活检）良性前列腺组织。（前列腺左侧叶2，穿刺活检）良性前列腺组织。（前列腺左侧叶3，穿刺活检）前列腺腺癌，Gleason评分：3+3=6，ISUP/WHO分组:1，瘤荷约20%。（前列腺左侧叶4，穿刺活检）良性前列腺组织。（前列腺左侧叶5，穿刺活检）良性前列腺组织。（前列腺右侧叶1，穿刺活检）前列腺腺癌，Gleason评分：3+3=6，ISUP/WHO分组：1，瘤荷约30%。（前列腺右侧叶2，穿刺活检）前列腺腺癌，Gleason评分：3+3=6，ISUP/WHO分组：1，瘤荷约10%。（前列腺右侧叶3，穿刺活检）前列腺腺癌，Gleason评分：3+3=6，ISUP/WHO分组：1，瘤荷约40%。（前列腺右侧叶4，穿刺活检）前列腺腺癌，Gleason评分：3+3=6，ISUP/WHO分组：1，瘤荷约40%。
16	78	USY1065329	26.52	（前列腺左侧叶1，穿刺活检）前列腺组织伴局灶腺体不典型增生。（前列腺左侧叶2，穿刺活检）良性前列腺组织。（前列腺左侧叶3，穿刺活检）前列腺腺癌，Gleason评分：3+3=6，ISUP/WHO分组：1，瘤荷约10%。（前列腺左侧叶4，穿刺活检）前列腺组织伴部分腺体不典型增生。（前列腺左侧叶5，穿刺活检）良性前列腺组织。（前列腺右侧叶1，穿刺活检）良性前列腺组织。（前列腺右侧叶2，穿刺活检）良性前列腺组织。（前列腺右侧叶3，穿刺活检）良性前列腺组织。（前列腺右侧叶4，穿刺活检）前列腺腺泡腺癌，Gleason评分：4+4=8，ISUP/WHO分组：4，瘤荷约10%。（前列腺右侧叶5，穿刺活检）前列腺组织伴局灶腺体不典型增生。免疫组化结果：蜡块号：22041684-3+4： CK-H(-),CK5/6(-),P504S(+)。
18	79	US1415085	37.37	（前列腺双侧叶穿刺）前列腺组织伴小腺泡增生，待组化
19	76	US1415062	151.46	（前列腺双侧叶穿刺）前列腺腺泡腺癌
21	60	US1414892	15.66	（前列腺，穿刺活检）拟诊前列腺癌，在行免疫组化辅助诊断。
22	68	US1414870	23.73	（前列腺，穿刺活检）拟诊前列腺癌，在行免疫组化辅助诊断。
23	77	US1414432	无	（双侧前列腺穿刺）考虑前列腺腺癌，待免疫组化结果。补充报告：1、（前列腺穿刺，左叶1）前列腺腺癌，Gleason分级评分：3+3=6；分组：1组；肿瘤占比：90%；神经累犯（-）。2、（前列腺穿刺，左叶2）前列腺腺癌，Gleason分级评分：3+3=6；分组：1组；肿瘤占比：80%；神经累犯（-）。3、（前列腺穿刺，左叶3）前列腺腺癌，Gleason分级评分：3+4=7；分组：2组；肿瘤占比：80%；神经累犯（-）。4、（前列腺穿刺，左叶4）前列腺腺癌，Gleason分级评分：3+4=7；分组：2组；肿瘤占比：40%；神经累犯（-）。5、（前列腺穿刺，左叶5）前列腺腺癌，Gleason分级评分：4+3=7；分组：3组；肿瘤占比：50%；神经累犯（+）。6、（前列腺穿刺，右叶1）前列腺腺癌，Gleason分级评分：4+3=7；分组：3组；肿瘤占比：
24	58	US1411417	6.01	（前列腺左侧叶1，穿刺活检）良性前列腺组织。（前列腺左侧叶2，穿刺活检）前列腺组织伴局灶上皮增生。（前列腺左侧叶3，穿刺活检）良性前列腺组织。（前列腺左侧叶4，穿刺活检）良性前列腺组织伴间质炎细胞浸润。（前列腺左侧叶5，穿刺活检）良性前列腺组织。（前列腺右侧叶1，穿刺活检）前列腺组织伴部分上皮高级别PIN样增生。（前列腺右侧叶2，穿刺活检）前列腺腺癌，Gleason评分：3+3=6，ISUP/WHO分组：1，瘤荷约40%。（前列腺右侧叶3，穿刺活检）前列腺腺癌，Gleason评分：3+3=6，ISUP/WHO分组：1，瘤荷约70%。（前列腺右侧叶4，穿刺活检）前列腺腺癌，Gleason评分：3+3=6，ISUP/WHO分组：1，瘤荷约40%。（前列腺右侧叶5，穿刺活检）良性前列腺组织。
25	75	1124443	4.01	BPH
26	65	1535843	6.54	BPH
27	72	209109	14.29	CA，9
28	73	1534186	5.38	CA,6
30	77	922533	3.49	（前列腺左中、左下、左内腺、右下穿刺）增生前列腺组织伴局灶间质炎症细胞浸润； （前列腺左上、右上、右中、右内腺穿刺）增生前列腺组织。
31	72	1368472	30.13	CA,6
32	78	543308	31.67	CA,6
35	87	1412110	5.84	CA,7
36	69	1536641	8.94	CA,6
37	54	1535535	7.14	BPH
38	88	1536670	32.99	CA,8
39	79	1536218	4645	CA,8
40	76	771509	9.05	BPH
41	67	1537056	8.45	CA,8
42	70	934169	6.66	BPH
43	69	1537038	8.56	BPH
45	79	1536102	28.34	CA,8
46	74	739987	3.51	CA,6
47	72	1176620	11.78	BPH
49	64	1537949	6	BPH
51	58	1535715	9.42	BPH
54	84	789326	2.37	BPH
55	68	870750	4.9	BPH
56	65	1538580	5.04	CA,6
58	84	1538910	3.48	CA,7
61	78	1325287	15.29	前列腺根治标本：前列腺腺泡性腺癌，Gleason评分3+4=7，WHO/ISUP分级分组2组，未见明确脉管瘤栓及神经累犯，未见被膜累犯；双侧输精管及精囊腺组织；前列腺尖部及膀胱颈口切缘阴性。
63	70	242301	10.33	（前列腺剜除术）：前列腺增生。
64	69	1503036	3.83	（前列腺电切标本）前列腺增生症。
66	83	1028184	4.6	前列腺穿刺标本：（左上、左中、左下、左内腺、右上、右中、右下、右内腺）前列腺增生。
67	75	576178	2.24	前列腺根治标本：前列腺腺泡腺癌，Gleason评分3+3=6，WHO/ISUP分级分组1组，未见明确脉管瘤栓及神经累犯，未见被膜累犯；双侧输精管及精囊腺组织；前列腺尖部及膀胱颈口切缘阴性。
68	75	864500	11.54	（前列腺穿刺标本）：（左上、左中、左下、左内腺、右上、右中、右下、右内腺）前列腺增生。
69	59	1096563	3.81	前列腺穿刺标本：（左下）前列腺腺泡腺癌，Gleason评分：3+4=7分，WHO/ISUP分级分组2组；（左上、左中、左内腺、右上、右中、右下、右内腺）前列腺增生。
71	69	1571402	>5000	前列腺穿刺标本：（左上、右上、右下）前列腺腺泡腺癌（Gleason评分4+4=8，WHO/ISUP分级分组4组）；（左下）前列腺增生；（左中、右中）纤维脂肪及肌组织。
72	68	978047	无	前列腺穿刺标本：（左上、左中、左下、左内腺、右上、右中、右下、右内腺）前列腺增生症。
73	73	1232874	29.53	前列腺穿刺标本： “左下、右上、右中、右下、右内腺”前列腺腺泡腺癌，Gleason评分：3+4=7分，分级分组2组； “左上、左中、左内腺”前列腺增生。
74	82	032603	6.43	前列腺穿刺标本： “右上、右中”前列腺腺泡腺癌，Gleason评分：3+4=7分，分级分组2组； “右下、右内腺””前列腺腺泡腺癌，Gleason评分：4+4=8分，分级分组4组； “左上、左内腺”见部分腺体上皮非典型增生，考虑前列腺腺泡腺癌，Gleason评分：3+3=6分； “左中、左下”前列腺增生。
75	72	879838	15.32	前列腺穿刺标本： “左上、左中、左下、左内腺、右上、右中、右下、右内腺”前列腺增生。
76	88	792544	32.78	前列腺穿刺标本：（右内腺）前列腺腺泡腺癌，Gleason评分：3+4=7分，分级分组2组；（左下、右中、右下）前列腺腺泡腺癌，Gleason评分：3+3=6分，分级分组1组；（左上、左中、左内腺、右上）前列腺增生。
77	67	1571943	11.58	（前列腺癌根治标本）前列腺腺泡腺癌（Gleason评分4+3=7分），WHO/ISUP分级分组3组，累犯神经及前列腺被膜，未见明显脉管瘤栓；膀胱颈口切缘、前列腺尖部切缘均阴性；双侧精囊腺及双侧输精管组织。
79	77	1470869	16.29	（前列腺癌根治标本）前列腺腺癌（Gleason评分4+4=8分），累犯神经，未累犯前列腺被膜，未见明显脉管瘤栓；淋巴结4枚未见癌转移（左盆腔2枚，右盆腔2枚）；膀胱颈口切缘及前列腺尖部切缘均阴性；双侧精囊腺及双侧输精管组织。
80	71	1265869	4.61	“前列腺癌根治标本”前列腺癌（Gleason评分：3+3=6分，分级分组1组），未累犯前列腺被膜组织，未见明确脉管内瘤栓及神经累犯；前列腺尖部切缘阴性；前列腺近膀胱颈口切缘阴性；双侧精囊腺及输精管组织。
81	72	1572577	4.97	前列腺穿刺标本： “左上、左中、左下、左内腺、右上、右中、右下、右内腺”前列腺增生。
82	78	865635	4.07	（前列腺部分切除标本）前列腺增生伴炎细胞浸润。
83	71	1498791	5.48	（前列腺部分切除标本）前列腺增生。
84	84	1571766	8.95	（前列腺左上、左中、左下、左内腺、右上、右中、右下、右内腺穿刺活检标本）前列腺增生。
86	72	993673	88.15	前列腺穿刺标本： “左上、左中、左下、左内腺、右中、右下”前列腺腺泡腺癌，Gleason评分4+3=7,WHO/ISUP分级分组3组； “右上、右内腺”前列腺腺泡腺癌（局部可见粘液分泌），Gleason评分4+5=9,WHO/ISUP分级分组5组。
88	81	1571319	63.35	前列腺穿刺标本： “左上、右中、右内腺”少量前列腺腺泡腺癌，Gleason评分3+3=6,WHO/ISUP分级分组1组； “左中、左下、左内腺”前列腺腺泡腺癌，Gleason评分3+4=7,WHO/ISUP分级分组2组 “右下”前列腺腺泡腺癌，Gleason评分4+4=8,WHO/ISUP分级分组4组； “右上”增生的前列腺组织。
89	75	1573763	29.92	前列腺穿刺标本： “左上、左中、左下、左内腺、右上、右中、右下、右内腺”前列腺增生；前列腺炎。
90	62	739537	13.48	标本类型：前列腺癌根治切除标本： “前列腺”腺泡腺癌，Gleason评分5+3=8分，WHO/ISUP分级分组4组,局部累及被膜，可见脉管瘤栓，未见神经累犯；另送膀胱颈口切缘见肿瘤成分，尖部切缘阴性；左，右输精管切缘均阴性；左，右精囊腺组织。
91	65	1042084	40.95	前列腺穿刺标本： “左上、左中、左下”前列腺腺癌（Gleason评分：3+3=6分，分级分组1组）； “右上、右中、右下”前列腺腺癌（Gleason评分：3+4=7分，分级分组2组）。
92	74	1572795	4.63	前列腺穿刺标本： “左上、左中、左下、左内腺”前列腺增生组织； “右上、右中、右下、右内腺”前列腺增生组织。
93	56	1574448	2.73	前列腺穿刺标本： “左上、左中、左下、左内腺”前列腺增生组织； “右上、右中、右下、右内腺”前列腺增生组织。
