# Supplementary material for: Prostate cancer classification using 3D deep learning and ultrasound video clips: a multicenter study
Source: Front Oncol. 2025 Jun 27;15:1582035. doi: 10.3389/fonc.2025.1582035 (PMC12245699; doi:10.3389/fonc.2025.1582035)
Supplement: Supplementary file 2 [file DataSheet2.xlsx]

## Sheet: center 1
序号	年龄	超声号	PSA值	术后病理
1	78	1319265	7.98	CA,7
2	73	1430367	17.97	CA,6
3	75	1443611	12.99	CA,7
5	71	954990	19.4	CA,7
6	70	977276	388.4	CA,9
7	74	698925	2.86	CA,6
9	77	1042799	20.47	腺癌，7
12	64	775900	6.96	CA,6
13	86	463623	14.76	CA,6，7
14	73	1426005	48.09	CA,8
15	75	1156001	3.7	CA,6
16	75	731291	3.34	CA,8
17	88	1394075	19.76	CA,6
18	59	1423192	8.03	BPH
19	63	1430232	4.64	BPH
20	85	1247037	10.06	BPH
21	72	1423144	8.43	BPH
22	79	1392326	4.38	CA,6
23	74	972373	10.43	BPH伴小区低级别上皮内瘤变
24	72	1421949	3.55	CA,6，6，7
25	76	1077925	39.09	BPH
26	76	1422762	10.18	CA,7
27	67	894986	6.95	BPH
28	64	1015314	15.84	慢性前列腺炎
29	72	1425667	6.46	BPH
30	79	1424737	69.44	CA,8，6
31	78	793313	7.43	腺癌，6
33	72	1433147	10.51	BPH
34	50	1360063	271.1	CA,8
35	65	915328	8.17	BPH
36	68	1035427	4.27	BPH
37	83	766060	20.34	CA,7
38	65	1431135	5.59	BPH
39	86	984532	3.96	BPH
40	77	1332249	17.37	BPH
41	78	627291	7.06	BPH
42	59	726745	17.25	BPH
43	71	882348	6.13	CA,7
44	69	1431496	10.55	CA,7，9
45	66	1413033	15.88	BPH
46	66	1423370	5.6	CA,6
47	64	1307722	12.63	BPH
48	67	1049405	5.32	BPH伴炎症
49	90	468580	35.56	CA,6，7
50	79	1302038	14.8	CA,7
51	72	1016063	26.85	CA,7
52	77	326378	5.01	CA,6
53	70	759621	10.81	BPH,炎症
55	69	1437790	6.61	BPH
56	68	1432343	8.09	BPH
58	65	729100	17	CA,7
59	78	851194	8.44	CA,6
60	69	1431375	4.71	BPH
61	71	717494	4.83	BPH伴低级别上皮内瘤变
62	79	326317	50.28	CA,9
63	64	782974	16.98	CA,7
64	67	294567	5.33	BPH，炎症
65	66	1262335	8.75	BPH
66	84	982316	7.08	CA,6
68	71	1422042	10.79	BPH
69	61	1046017	4.66	CA,6
70	72	1376323	8.45	腺癌可能
71	79	937209	9.61	CA,6
72	75	880927	9.04	BPH
73	70	645965	9.07	CA,7
74	75	1422814	21.61	CA,7
75	84	861331	8.11	CA,6
76	62	1434931	4.73	BPH
77	56	852614	10.99	BPH
78	65	1421931	9.29	CA,6
80	70	965531	3.72	CA,7
82	74	510648	23	CA,8
83	77	982453	9.41	BPH
84	74	605361	11.3	CA,8
85	63	1441022	6.41	BPH
86	76	635708	5.31	BPH
87	77	638644	5.9	CA,7
88	69	1438952	19.29	BPH
89	65	1441323	9.28	CA,6
90	77	825876	19.39	BPH
91	65	862056	16.05	CA,7
93	73	972287	12.36	BPH
95	68	1075740	17.93	CA,7
96	81	1095445	93.91	CA,7
97	74	1260538	10.03	BPH
99	54	1432433	6.34	BPH
100	46	1433960	16.06	BPH
101	67	1437263	5.56	BPH
102	70	1421944	5.42	BPH
103	73	739788	5.1	BPH
104	57	1403175	7.59	BPH
105	70	1417150	4.6	BPH
106	82	1368268	31.14	腺癌，6
107	75	1449171	9.88	腺癌，6
108	75	692945	7.58	CA,6
110	70	862006	4.06	BPH
111	69	659338	11.02	BPH
112	62	1168812	10.22	BPH
114	71	1435959	8.3	BPH
115	73	1132009	39.4	CA,6，8
116	64	1415242	4.28	BPH
117	64	1438154	14.05	腺癌可能
118	68	899990	9.59	CA,6
119	84	652848	8.85	腺癌，6
121	68	1429449	5.27	BPH
122	70	1442710	38.3	CA,7
123	61	1442691	6.7	BPH伴炎症
124	70	789225	7.64	CA,7
125	84	1293671	31.3	BPH
126	86	499157	6.7	BPH
127	63	1325829	9.62	BPH
128	86	1447367	12.25	BPH伴炎症
129	58	1444217	7.12	CA,6
130	64	1446106	20.66	BPH伴炎症
131	72	683521	9.48	CA,6
132	78	990698	21.22	BPH
133	52	947060	10.52	BPH
134	62	132532	7.87	BPH
135	72	908435	3.97	BPH
136	74	1443532	9.1	BPH伴小区低级别上皮内瘤变
137	68	589679	14.32	腺癌,7
138	77	664001	3.96	腺癌,7
139	82	825151	4.07	BPH
140	83	1447390	30.25	腺癌,8
141	70	800687	3.12	BPH
144	82	1368268	31.14	腺癌，6
145	75	1449171	9.88	腺癌，6
146	78	1448326	18.54	癌7
147	89	1102997	7.2	癌6，7
148	83	1448428	21.19	癌8，9
149	65	329725	12.81	BPH
150	68	1044786	26.14	BPH
151	73	946089	5.65	腺癌，6
152	72	615952	10.47	腺癌，6
153	57	1451476	4.5	BPH
154	70	1451447	8.53	CA,7
155	62	1452404	10.35	BPH,炎症
156	82	1189152	16.03	CA,7
157	58	1452426	14.71	BPH伴化脓性炎症
158	64	1453877	197.8	CA,8
159	67	1386622	6.01	BPH
160	74	518654	17.67	BPH
161	80	1434603	11.71	BPH，炎症
162	92	1455714	12	CA,8
163	73	1411890	6.97	BPH
164	65	1409410	11.58	CA,7
165	78	1399056	57.51	CA,8
166	85	799720	41.39	CA,6
167	71	1398095	27.36	CA,7
168	74	1354557	12.13	CA,8
169	73	1363500	无	CA,9
170	59	730187	5.32	BPH
171	84	1456875	80.7	CA，10,8
172	89	1166224	17.02	CA,8
173	84	1458175	>5000	CA,8
174	64	1458971	7,28	BPH伴个别腺体基底层细胞消失
175	68	364667	4.61	CA,6
176	81	1176446	31.06	CA,6
177	76	1025293	8.39	CA,6
178	64	1116734	31.72	CA,6,7
179	73	1454589	11.59	CA,7
180	70	463470	3.28	BPH
182	78	637401	10.42	BPH
183	58	1461211	3.84	BPH
184	62	812446	14.03	BPH伴间质炎症细胞浸润
186	67	1151538	6.93	CA,6
187	71	1459281	34.6	CA,7
188	78	1037492	11.16	CA,7
189	68	763409	4.19	BPH
190	65	457203	17.06	BPH，慢性炎
191	64	715772	7.09	BPH
192	73	1462456	6.81	BPH
193	59	1460851	1.61	BPH
194	70	1462955	13.83	BPH
195	70	1349971	16.72	CA,6
196	78	1255090	37.54	CA,6
197	64	1332121	10.51	BPH
198	72	1291477	11.63	CA,7
199	64	781244	11.92	CA,7
200	67	865260	7.03	BPH伴慢性炎
201	70	1463905	7.92	CA,6
202	69	967703	3.95	BPH
203	73	1465046	7.5	CA,6
204	63	1465177	8.46	BPH
205	66	1466618	10.58	BPH
206	56	1466916	9.22	BPH
207	67	1443797	4.19	BPH
208	86	1468026	13.56	CA,9
209	70	1467758	7.14	BPH
210	59	1466159	7.07	BPH
212	72	1468715	302.3	CA,9
213	53	1452642	4.7	BPH
214	67	1468871	16.82	CA,10
215	73	1288475	7.22	CA,6
216	66	1368376	4.98	BPH
217	75	605333	230	CA,8
218	69	1468968	5.78	BPH
219	82	1468996	16.7	BPH
220	64	1421654	10.32	CA,6
221	56	1355351	7.68	BPH
222	56	1470467	7.65	BPH
223	71	1178974	4.07	BPH
224	67	730351	22.87	CA,7
225	64	1373479	4.96	BPH
226	65	1471397	6.46	BPH
227	80	1082974	201.5	CA,7
228	68	1470578	5.91	BPH
229	58	721409	7.71	CA,8
230	77	778638	11.89	BPH
231	59	1474171	5.33	CA,7
232	73	933525	10.44	BPH
233	74	1474804	6.83	BPH
234	59	1240531	15.61	CA,6,7
235	72	917686	6.91	BPH
236	78	1440967	9.96	CA,6
237	79	1476819	30.5	CA,6,7
238	69	1478148	14.89	CA,8，7
239	75	1377326	13.1	非典型增生
240	66	1062638	9.75	BPH
241	73	1475426	13.39	CA,6
242	56	1478256	5.06	CA,7
243	71	1466162	9.28	增生伴炎细胞浸润
244	73	1294735	11.2	CA,7
245	67	550205	28.33	CA,8
246	70	753882	152.8	CA,9
247	81	1478896	141	CA,8
248	55	1133287	5.5	BPH
249	88	1030906	25.57	CA,7，7，6
250	70	386986	6.13	CA,6
251	56	1480625	4.26	BPH
252	69	763825	12.51	BPH
253	70	986374	5.12	黄色肉芽肿性前列腺炎
255	72	1481690	5.12	BPH
256	69	914431	7.15	BPH
257	72	769649	6.2	低级别上皮内瘤变
258	78	1426253	109.4	CA,7，6，7
259	83	715023	12.18	CA,6
260	82	656559	43.61	CA,9
261	74	1449748	4.35	BPH
262	64	910090	13.51	腺癌，6
263	79	1456020	248.9	CA,8
264	80	1413615	10.19	CA,8
265	70	1047725	9.89	CA,6
266	70	1093446	5.31	CA,6
267	72	1482456	5.84	CA6,7
268	62	1482655	10.24	CA6
269	63	865157	8.6	BPH
270	72	397664	5.12	CA6
271	82	1078630	16.8	CA,9
272	82	1483259	5.93	BPH
273	83	976275	4.78	CA，6
274	93	1482870	超出5000	CA,9
275	75	1071222	9.55	增生伴炎细胞浸润
276	64	1003531	7.34	BPH
277	71	812963	9.56	BPH
278	75	1481292	8.83	BPH伴慢性炎
279	69	401596	11.17	BPH
281	62	1484331	3.8	BPH
282	75	1185862	8.51	CA,6
283	68	1484427	5.17	CA,6
284	72	1317837	53.15	CA,7,8
285	69	1463850	14.71	BPH
286	77	1015324	9.28	CA,6,7
287	70	1425345	12.61	BPH
288	55	1483412	57.59	BPH
289	65	1110581	2.6	BPH
290	83	1485968	10	CA,6
291	64	1486212	6.18	BPH
292	81	1486297	3.83	CA,6
293	73	1261933	8.96	BPH
294	59	1486526	4.38	BPH
295	69	1026207	8.31	增生伴炎细胞浸润
296	61	1379928	5.45	BPH
297	81	1487179	11.13	CA,6,7
299	72	1398824	4.87	BPH
300	70	860991	26.48	CA,7
301	80	1488329	4.89	CA,6,7，8
302	75	1422233	635.6	CA,7
303	58	769857	4.11	BPH
304	85	1485798	4.24	BPH
305	75	1489107	9.03	BPH
306	78	1470951	1666	CA,7,8,9,10
307	73	1479754	9.42	CA,6
308	76	426479	8.78	CA,6
309	71	1092167	18.1	BPH
311	68	790896	5.84	CA,6
312	88	878026	8.58	BPH
314	65	742685	4.11	BPH
316	72	1209771	6.44	非典型增生
317	60	1494259	15.87	CA,8
318	72	336321	4.69	BPH
319	79	1372149	5.83	BPH
320	80	1495403	11.09	CA,6
321	63	1495724	6.65	BPH
322	65	778359	14.28	BPH
323	56	1202245	3.67	BPH
324	52	958529	1100	CA,6，8
325	68	426861	8.9	非典型增生伴炎细胞浸润
326	80	1050910	4.45	BPH伴慢性炎
327	65	1499099	8.45	BPH
328	65	721162	16.2	CA,7
329	77	651713	32.94	CA,6
331	70	1165238	5.34	CA,7
332	62	925590	5.43	BPH
334	70	1500665	5.37	BPH
335	76	777824	11.11	CA,7
336	74	1502028	28.94	BPH
337	72	1493200	6.1	BPH
338	82	1079661	9.14	BPH
339	71	996338	13.64	BPH
340	70	1499196	4.82	BPH
341	76	938524	4.61	CA,6
343	67	1503467	3.44	BPH
344	76	1503228	10.92	BPH
345	71	1503937	17.28	CA,7
347	64	1503469	11.17	BPH
348	56	1503026	9.89	BPH
349	76	1504213	7.94	CA,7
350	59	898372	17.07	CA,6
351	58	1504540	4.11	BPH
352	85	983147	15.35	CA,7
353	75	959590	8.22	BPH
354	81	308294	12.82	BPH
355	79	1076450	5.93	CA,6
356	66	1505341	6.04	BPH
357	80	1436110	7.97	BPH
358	74	784333	11.93	CA,6,7
359	70	1503265	218.2	CA,7,9
360	66	970968	7.96	BPH
361	74	1505825	4.35	BPH
362	58	493593	8.39	BPH
363	84	443115	10.38	CA,6
364	80	853650	257	CA,8
365	68	894051	3.68	BPH
366	78	1505188	18.76	CA,6
367	68	1506397	8.11	BPH
368	64	1439298	8.55	CA,7
369	78	130505	6.93	BPH
370	80	874878	32.64	CA,7，7
371	59	844063	6.11	BPH
372	65	1109331	4.39	BPH
373	64	1329151	10.36	CA,7
374	79	1506921	7.65	BPH
375	63	1507215	3.82	BPH
376	72	1506425	4.35	BPH
377	66	1507778	2.43	CA,7
378	70	1122342	5.09	CA,6
379	84	494587	92.53	CA,7
382	87	864417	>100	CA,6,7，8
385	68	1508067	7.59	BPH伴急慢性炎细胞浸润
386	71	1499937	8.19	BPH伴急慢性炎细胞浸润
388	72	1509444	4.71	CA,6，7，7
389	74	1508798	72.29	CA，7
390	85	1415156	12.33	BPH
391	82	1509810	821.7	CA,9,9
392	70	1509908	7.63	CA,7，7
393	56	1190093	5.24	BPH
394	69	957754	7.67	BPH
395	56	1414131	6.42	BPH伴部分区腺上皮增生
396	77	1029190	7.26	CA,6
397	78	986154	5.12	CA
398	57	869701	4.39	BPH
399	72	1509108	43.91	CA,6,7
400	76	1038766	6.37	CA,6
402	86	1029274	7.32	CA,6
403	74	1511147	52.95	CA,6，7，8
404	76	941414	11.23	BPH
405	66	881341	8.79	BPH
406	86	1078889	7.42	CA,6
407	73	1510785	9.14	CA,7
408	69	1511488	7.32	CA,7
409	64	933631	14.45	CA,6
410	80	1513497	4.9	BPH
411	68	1180345	7.17	CA,6
412	73	1509506	4.75	BPH
413	70	1513788	6.56	BPH
414	64	1245234	8.02	BPH
415	87	1449234	322.2	CA,8
416	77	1514389	56.8	CA,8
417	75	1065561	4.45	BPH
419	63	1512713	3.88	BPH
420	73	927341	4.38	BPH
421	64	1514394	5.45	CA,7
422	86	1514682	14.08	CA,7
423	72	793517	15.2	CA,6
424	68	917380	61.93	CA,7
425	73	1514345	5.32	BPH
426	80	1514350	7.82	BPH
428	70	1515572	10.91	CA,8
429	70	639812	1.79	BPH
430	67	1177899	7.4	BPH
431	65	969811	11.5	CA,6
432	79	1043679	6.6	BPH
434	75	882610	26.92	CA,10
435	77	640312	12.72	CA,6
436	69	1514016	5.41	BPH
438	80	1516151	24.78	CA,7
439	72	1513688	1.11	BPH
440	65	524164	3.8	BPH
441	88	1439708	10.42	BPH
442	69	868820	3.81	BPH
444	73	574398	4.86	BPH
445	76	393080	7.09	BPH
446	84	1516617	5.19	CA,7
447	68	1517378	3.76	BPH
448	71	880545	3.59	CA,6
449	69	1516894	6.04	BPH
450	68	1245975	3.36	BPH
451	74	1516965	11.51	CA，6
452	69	1516934	12.11	BPH
453	84	852935	7.76	CA,7
454	68	1157947	5.85	BPH
455	72	1517779	13.42	BPH
456	77	936770	14.95	CA,6
457	70	1517772	7.82	CA,6
458	70	1015234	5.49	BPH,炎症
459	69	1303769	7.06	BPH
460	81	1518218	5.3	CA,7
461	78	357074	10.78	CA,6
463	71	1518467	8.85	BPH
464	72	1518201	10.35	BPH
465	66	633127	4.52	BPH
466	66	562485	8.04	BPH
467	70	1518195	6.06	BPH
468	76	1055920	10.94	BPH
469	69	1518235	20.95	BPH伴局灶炎症细胞浸润
471	76	1428988	2.52	BPH
472	69	1515464	5.21	BPH伴部分区间质较多炎症细胞浸润
473	66	1518950	6.38	BPH伴部分区间质炎症细胞浸润
474	68	855310	13.03	BPH
475	67	1519370	6.9	CA,7
476	69	1519361	11.32	CA,7
480	64	1519344	3.89	BPH
481	71	1518953	4.55	BPH
482	60	1519834	5.82	BPH
483	83	1519841	5.07	CA,6
484	81	1519946	4.92	BPH
486	66	550872	10.17	BPH,炎症
487	78	1520129	6.75	CA,6
488	55	1520473	6.67	BPH
489	65	1129183	4.44	不典型增生
490	75	759275	116.6	CA,9
491	84	1070854	6.03	CA,6
492	86	1110878	56.48	CA,8
493	79	473554	8.18	CA,8
494	80	1519869	4.82	BPH
495	74	1361680	5.08	CA,6
496	74	1289281	8.9	CA,6
497	74	1520584	5.44	BPH
498	69	230902	>5000	CA,7
499	82	1521843	710.5	CA,7
500	80	1522316	7.39	CA,6
501	69	1522846	19.53	CA,7
502	60	1074640	4.85	BPH
503	73	793077	7.96	CA,6
504	77	1019405	5.11	CA,6
505	76	1521864	14.78	CA,7
506	85	1523342	163.7	CA,8
507	72	1524203	8.85	CA,6
508	71	1523827	4.97	CA,7
509	70	865952	6.56	BPH
510	75	1073777	5.01	CA,6
511	77	1414256	66.11	CA,7
512	66	1525481	3.98	BPH
514	72	1525381	7.72	CA,6
515	80	1525943	5.74	BPH
516	84	1523347	5.51	BPH
517	67	1525938	8.6	CA,6
519	74	1521964	6.8	CA,7
522	67	1093376	8.27	BPH
524	69	1524776	5.05	BPH
525	70	1054589	10.1	BPH
526	61	1126100	6.54	CA,6
527	77	1524866	5.6	CA,6
528	84	889498	7.52	BPH
529	68	1006346	6.48	CA,6
530	68	1527066	11.15	BPH
531	74	1351792	6.2	CA,6
532	72	1527830	8.65	炎伴纤维增生、小区脓肿形成
533	78	659386	2.71	CA,6
535	84	839714	55.06	CA,7
536	86	1527893	12.93	BPH
537	77	773133	20.87	CA,7
539	80	1504013	5.14	BPH
540	72	1527604	5.09	CA,6
541	76	1528512	65.75	CA,6
543	70	937085	8.02	BPH
544	90	896992	5.55	CA,6
546	70	1529918	10.66	BPH
547	74	867396	14.27	CA,9
549	74	1528119	4.12	BPH,炎症
550	68	1529905	16.34	BPH
552	71	110076	5.28	BPH
553	70	1284331	6.03	CA,7
554	65	793326	3.11	BPH
555	70	1170348	6.62	BPH
556	70	1288717	3.97	BPH,炎症
557	86	1530631	46.08	CA,7
558	71	438943	4.63	BPH
559	72	1529955	4.37	BPH,炎症
561	70	1531259	6.84	BPH
562	83	1531252	23.3	CA,7
563	75	1182816	8.58	CA,9
564	75	1528387	85.21	BPH
565	59	1310142	4.93	CA,6
566	69	708830	6.06	CA,9
567	68	1531965	47.34	增生前列腺组织伴部分腺体低级别上皮内瘤变（PINⅠ级）
568	73	734816	10.18	CA,7
569	82	1530873	11.02	CA,6
570	72	1531986	16.88	CA,8
571	88	676707	31.92	CA,6
572	67	1504976	4.91	CA,6
573	77	1272655	21.63	CA,7
574	71	1444731	26.61	结节状增生伴腺上皮低级别上皮内瘤变（LPIN）
575	72	1047570	12.27	CA,6
576	78	1001494	9.92	CA,6
577	71	836057	4.23	BPH
578	84	821879	4.59	BPH
579	72	855708	9.34	BPH
581	75	1150068	10.38	BPH
582	62	1531186	16.09	BPH
583	65	1534095	6.9	BPH
584	74	874640	30.91	CA,6
585	56	1528061	8.38	BPH
586	61	426638	9.39	CA，6
587	79	709475	7.52	BPH
588	81	570386	11.67	CA,8
589	73	716039	5.21	BPH
591	68	1534470	3.13	BPH
593	63	1339408	13.78	BPH
594	65	1044199	6.34	BPH
595	66	1533770	9.19	CA,8
596	71	789003	7.27	CA,6
597	68	1534903	7.56	CA,8
598	69	1522155	8.98	BPH,炎症

## Sheet: center2
序号	年龄	超声号	PSA值	术后病理
2	62	Y0216348	10.35	BPH
11	57	Y0214904	5.79	BPH
13	56	Y023620	2.4	BPH
14	68	Y059824	4.14	BPH
16	76	Y0204329	13.85	CA，7
23	76	1539283		BPH
24	62	1489926	4.66	BPH
25	70	1539652	7.49	前列腺穿刺活检左上、左内腺、右上、右下、右中、右内腺”结节状增生； “前列腺穿刺活检左中”结节状增生伴腺上皮高级别上皮内瘤变（HPIN），小灶腺体非典型增生，结合免疫组化难除外腺泡腺癌（WHO/ISUP1组），有效成分太少，仅6-7个腺体，必要时再次穿刺活检； “前列腺穿刺活检左下”结节状增生伴腺上皮高级别上皮内瘤变（HPIN）。
27	70	1514512	5.58	BPH
32	73	899793	10.01	BPH
38	73	428197	5.94	（前列腺左上、左中、左下、左内腺、右上、右中、右中、右内腺穿刺活检标本）前列腺增生
39	68	1575496	4.94	（前列腺穿刺标本）：（左上、左中、左下左内腺、右上、右中、右下、右内腺）前列腺增生。
40	63	1576883	4.93	（前列腺右下穿刺）前列腺腺泡腺癌（Gleason评分3+3=6分，WHO/ISUP分级分组1组，镜下最大径约0.5mm）；（前列腺左上、左中、左下、左内腺、右上、右中、右内腺穿刺）增生前列腺组织。
42	65	1577876	8.99	(前列腺电切标本)前列腺增生症。
43	66	1564512	4.09	（前列腺左下穿刺）前列腺组织，伴急、慢性炎细胞浸润；（前列腺左上、左中、左内腺、右上、右中、右下、右内腺穿刺）增生前列腺组织。
45	71	1567063	8.42	“前列腺左上、右上、右下穿刺活检”结节状增生伴炎细胞分布； “前列腺左中、左下、右中、右内腺穿刺活检”结节状增生； “前列腺左内腺穿刺活检”结节状增生伴小灶腺体不典型增生，结合免疫组化倾向腺泡腺癌可能，Gleason评分3+3＝6分，WHO/ISUP1组，但有效成分极少且腺体异型性小，组织形态不能完全除外不典型萎缩性改变，请结合PSA及影像学检查是否存在病灶综合考虑。
46	68	1412622	6.17	（前列腺电切标本）前列腺增生。
47	69	546922	7.06	前列腺穿刺标本： “左下”前列腺增生组织伴极小灶上皮不典型增生,结免疫组化符合前列腺腺癌(Gleason评分：3+3=6分,分级分组1组)； “左上、左中、左内腺”前列腺增生组织； “右上、右中、右下、右内腺”前列腺增生组织。
